# Supplementary material for: Profiling of Nutraceuticals and Proximates in Peanut Genotypes Differing for Seed Coat Color and Seed Size
Source: Front Nutr. 2020 Apr 15;7:45. doi: 10.3389/fnut.2020.00045 (PMC7174653; doi:10.3389/fnut.2020.00045)
Supplement: Supplementary file 3 [file Table_3.xlsx]

## Sheet: Genetic Variability
Supplemenatary Table 3. Mean, range and genetic variability components for 17 traits including nutritional traits, morphological and yield related traits on sixty peanut genotypes
Sl. No.	Characters	Mean	Range		Coefficient of variation		GA	GAM	h2BS	Vg	Vp	S. E.	C. D. (5%)	C. D. (1%)	C. V.
			Min	Max	PCV	GCV
1	MC	4.3	2.24	7.74	25.52	23.13	1.86	43.19	82.14	0.99	1.2	0.32	0.92	1.23	10.7
2	Fat	44.27	40.04	49.55	5.33	4.91	4.13	9.33	84.95	4.73	5.57	0.64	1.83	2.43	2.07
3	CP	27.42	24.03	31.43	6.4	5.84	3.01	10.96	83.12	2.56	3.08	0.51	1.44	1.92	2.63
4	Ash	2.51	1.69	4.1	16.99	15.98	0.78	30.97	88.49	0.16	0.18	0.1	0.29	0.38	5.76
5	CF	10.94	8.38	12.8	8.99	8.4	1.77	16.16	87.21	0.85	0.97	0.24	0.7	0.93	3.21
6	CHO	10.54	6.58	14.29	23.37	12.87	1.54	14.6	30.32	1.84	6.07	1.45	4.11	5.47	19.51
7	TPC	354.29	266.27	466.65	17.86	17.79	129.35	36.51	99.23	3973.16	4003.98	3.9	11.11	14.78	1.56
8	AOA	77.11	25.26	93.9	20.12	20.11	31.94	41.42	99.97	240.5	240.58	0.2	0.56	0.75	0.36
9	LL	4.66	2.81	5.93	13.07	12.58	1.16	24.95	92.68	0.34	0.37	0.12	0.32	0.44	3.52
10	LW	2.14	1.81	2.64	8.81	7.18	0.26	12.06	66.48	0.02	0.04	0.78	0.21	0.29	5.1
11	PH	34.01	21.38	40.79	14.1	9.7	4.68	13.75	47.33	10.89	23.01	2.46	6.96	9.26	10.23
12	PWPP	18.78	9.67	29.33	30.84	21.9	6.02	32.05	50.45	16.91	33.52	2.71	7.65	10.18	6.11
13	NPPP	17.61	8.83	34.17	34.88	20.59	4.41	25.04	34.86	13.15	37.73	3.62	10.25	13.63	12.01
14	SP	62.59	53.16	69.94	7.31	4.01	2.84	4.54	30.14	6.31	20.95	0.59	1.67	2.23	0.88
15	TW	42.63	33.25	63.63	17.44	12.64	8.04	18.87	52.53	29.02	55.24	12.96	7.8	10.4	30.23
16	SMKW	95.3	93.12	96.74	1.07	0.61	0.69	0.72	32.65	0.34	1.04	2.88	8.15	10.85	21.71
17	HW	60.64	36	98.83	32.22	11.14	4.81	7.93	11.95	45.62	381.67	3.51	9.9	13.96	28.15
MC: Moisture content, Fat: Fat content, CP: Crude protein content, Ash: Ash content, CF: Crude fibre content, CHO: Carbohydrate content, TPC: Total polyphenol content, AOA: Total antioxidant activity, LL: Leaflet length, LW: Leaflet width, PH: Plant height, PWPP: Pod weight per plant, NPPP: Number of pods per plant, SP: Shelling percentage, TW: Test weight, SMKW: Sound mature kernel weight percen…
