# Supplementary material for: Profiling of Nutraceuticals and Proximates in Peanut Genotypes Differing for Seed Coat Color and Seed Size
Source: Front Nutr. 2020 Apr 15;7:45. doi: 10.3389/fnut.2020.00045 (PMC7174653; doi:10.3389/fnut.2020.00045)
Supplement: Supplementary file 4 [file Table_4.xlsx]

## Sheet: Supplementary Table 4
Supplementary Table 4. Mean values of eleven color parameters deterimined based on peanut kernel skin color
Sl. No.	Genotypes	K/S	RFL	L*	a*	b*	ΔE	ΔL	Δa	Δb	h	C*
1	ICG334	24.09	16.98	63.47	9.95	12.18	7.93	-1.42	5.29	-3.67	39.26	15.73
2	ICG1274	53.62	13.31	61.13	2.79	-1.27	16.28	-4.17	-2.93	-16.26	114.5	3.06
3	ICG1668	33.55	15.36	62.55	9.4	9.59	8.42	-2.55	4.16	-7.74	44.42	13.43
4	ICG3053	35.4	14.51	62.96	10.45	11.24	8.91	-1.97	5.36	-5.53	42.91	15.35
5	ICG3421	27.02	15.6	64.21	10.09	14.42	5.23	-0.48	6.37	-1.13	34.98	17.59
6	ICG5475	52.78	13.43	61.17	2.44	-1.52	16.91	-4.23	-3.14	-16.57	121.86	2.87
7	ICG5051	32.79	14.91	63.58	8.54	10.95	8.02	-2.04	4.62	-5.8	37.95	13.89
8	ICG5221	53.63	13.11	61.12	2.26	-1.26	16.9	-4.23	-2.59	-16.44	119.18	2.58
9	ICG5286	45.72	12.91	61.51	8.22	2.14	14.32	-3.86	3.02	-13.49	75.4	8.5
10	ICG5327	37	13.57	63.59	10.5	9.14	9.16	-2.14	5.04	-6.02	48.98	13.92
11	ICG4670	29.17	15.69	63.21	11.3	12.05	7.58	-1.33	6.12	-3.39	43.17	16.52
12	ICG5662	32.41	14.63	63.12	9.03	9.24	7.9	-1.91	4.13	-5.33	44.33	12.92
13	ICG1711	40.16	14.12	62.5	8.71	8.18	9.81	-2.43	3.66	-7.32	46.81	11.94
14	ICG5236	41.42	14.08	62.73	9.52	9.47	8.41	-2.09	4.54	-6.02	45.15	13.43
15	ICG5609	43.45	13.05	61.83	8.41	3.55	13.7	-3.63	4	-12.44	67.12	9.13
16	ICG6201	44.27	12.74	61.63	8.44	3.64	13.56	-3.5	4.78	-11.79	66.66	9.19
17	ICG6375	53.34	13.54	61.11	1.12	-1.53	17.52	-4.23	-3.64	-16.8	143.83	1.89
18	ICG6407	26.75	15.5	64.13	10.15	14.04	6.32	-0.64	6.11	-1.06	35.85	17.33
19	ICG6646	27.05	15.78	63.62	10.07	11.98	6.62	-1.51	4.76	-3.96	40.04	15.65
20	ICG6703	53.76	13.15	61.2	1.8	-1.26	16.9	-4.17	-3.32	-16.41	124.97	2.2
21	ICG7181	43.55	13.45	61.66	8.74	3.6	13.7	-3.53	4.23	-11.87	67.64	9.45
22	ICG7190	53.72	13.18	61.19	1.86	-1.23	16.94	-4.08	-3.14	-15.84	123.55	2.23
23	ICG7963	27.06	16.2	64	9.37	11.79	7.1	-1.4	4.71	-3.71	38.48	15.06
24	ICG8106	53.9	13.21	61.21	1.92	-1.08	16.51	-4.15	-3.04	-16.18	119.36	2.2
25	ICG8285	34.56	14.51	63.56	9.32	8.93	7.48	-2.08	3.35	-2.7	46.23	12.9
26	ICG9418	12.1	21.09	66.7	2.26	18.33	3.33	0.81	-2.01	1.37	7.04	18.47
27	ICG9507	24.88	16.71	64	9.91	12.35	6.33	-1.3	5.26	-3.14	38.74	15.83
28	ICG6667	30.53	15.32	62.89	8.82	8.98	8.79	-2.22	3.64	-11.19	44.48	12.59
29	ICG11855	32.53	14.59	63.31	9.36	8.5	7.63	-2.05	4.86	-5.76	47.75	12.64
30	ICG11862	35.44	14.55	62.31	9.36	8.5	8.72	-2.6	3.87	-7.83	47.75	12.64
31	ICG12625	45.75	14.99	60.97	5.2	-0.87	17	-4.38	0.53	-16.38	99.5	5.27
32	ICG12988	21.51	17.8	64.36	10.57	13.22	6.44	-0.99	5.91	-2.26	38.64	16.93
33	ICG13982	21.82	19.4	63.61	11.25	10.96	8.3	-1.75	6.6	-4.53	45.75	15.71
34	ICG14475	25.65	19.69	62.27	5.28	5.11	11.73	-3.27	0.58	-11.25	45.99	7.35
35	ICG12276	30.83	18.79	62.37	6.6	5.41	13.81	-2.99	1.94	-10.09	50.66	8.53
36	ICG7243	22.73	19.91	62.56	8.48	6.33	9.22	-2.6	3.82	-7.31	53.27	10.58
37	ICG14710	11.88	21.8	66.55	2.45	18.6	3.3	1.62	-2.14	3.46	7.5	18.76
38	ICG15287	51.6	13.78	61.06	4.52	-1.45	16.42	-4.41	-0.02	-16.37	107.84	4.75
39	ICG15309	42.09	14.08	61.6	8.44	2.71	14.39	-3.45	4.32	-11.49	72.2	8.86
40	ICG13723	19.25	20.33	64.15	11.54	12.8	7.58	-1.2	6.88	-2.69	42.04	17.23
41	ICG11457	30.9	15.65	63.42	10.57	8.56	8.94	-1.96	5.81	-5.35	51	13.6
42	ICG2381	53.85	13.91	61.67	0.96	-2.78	15.59	-4.29	-0.24	-13.35	160.91	2.94
43	ICG5827	28.44	16.34	63.38	10.2	10	8.41	-1.98	5.54	-5.5	45.58	14.28
44	ICG3992	41.23	15.23	61.66	8.48	2.97	13.43	-3.57	3.15	-11.9	70.68	8.99
45	ICG8760	32.33	16.41	62.75	10.44	7.77	10.55	-2.61	5.74	-7.73	53.33	13.01
46	ICG9037	26.26	17.45	63.14	11.49	9.25	9.56	-2.1	6.83	-6.25	51.18	14.75
47	ICGV86031	34.94	15.44	62.62	9.08	7.17	10.23	-2.74	4.42	-8.32	51.7	11.57
48	A30b	23.42	18.7	63.73	11.8	11.2	9.04	-1.63	7.13	-4.29	46.47	16.27
49	ICGV06146	27.84	16.66	63.47	11.07	10.47	8.43	-1.89	6.41	-5.03	46.6	15.24
50	GPBD5	25.46	17.08	63.9	11.56	11.79	8.44	-1.48	6.9	-3.7	44.44	16.52
51	GPBD4	22.03	18.1	64.26	12.49	13.09	8.5	-0.95	7.83	-2.41	43.67	18.09
52	TMV2	23.98	18.16	63.04	10.58	9.74	9.24	-2.11	6.43	-6.03	47.35	14.38
53	R9227	22.78	17.98	64.22	12.18	12.88	8.38	-1.14	7.51	-2.62	43.39	17.72
54	DSG1	51.88	14.37	60.95	2.64	-1.27	17.36	-4.42	-1.38	-17.06	115.76	2.93
55	ICGV06189	25.12	17.77	63.62	11.66	10.23	8.91	-1.68	6.94	-4.39	48.73	15.52
56	Dh40	38.84	15.3	61.76	10.47	2.99	14.31	-3.57	6.61	-11.95	74.06	10.88
57	Dh245	19.87	19.72	64.02	10.76	12.25	7.31	-1.34	6.09	-3.24	41.28	16.3
58	Kadari6	27.92	16.91	63.09	9.8	8.85	9.12	-2.27	5.14	-6.64	47.92	13.21
59	Kadari9	28.14	16.62	62.57	9.76	9.03	9.02	-2.55	5.56	-7.49	47.22	13.3
60	TGLPS3	27.68	16.95	63.36	9.61	9.61	8.54	-2.06	4.95	-5.89	45.01	13.59
K/S: Color strength, RFL: Reflectance, ΔE: Color difference between sample and standard colors, L*: Lightness/darkness value, a*: Redness/greenness of the color, b*: Yellowness/blueness of the color, ΔL: Lightness/darkness difference between sample and standard colors, Δa: Redness/greenness difference between sample and standard colors, Δb: Yellowness/blueness difference between sample and standa…
