# Supplementary material for: Profiling of Nutraceuticals and Proximates in Peanut Genotypes Differing for Seed Coat Color and Seed Size
Source: Front Nutr. 2020 Apr 15;7:45. doi: 10.3389/fnut.2020.00045 (PMC7174653; doi:10.3389/fnut.2020.00045)
Supplement: Supplementary file 7 [file Table_7.xlsx]

## Sheet: Supplementary Table 7
	Supplementary Table 7. Gene annotation of candidate genes for 30 associated markers with nutritional, color parameters, morphological and yield related traits
Sl. No.	Sl. No.	Markr	Insert position	Chromosome	Gene	Annotations
1	1	AhTE0143	intergenic	Araip.B07	Araip.F420L-Araip.L7B56	zinc finger MYM-type protein 1-like [Glycine max]; IPR008906 (HAT dimerisation domain, C-terminal), IPR012337 (Ribonuclease H-like domain), IPR025398(Domain of unknown function DUF4371); GO:0003676(nucleic acid binding), GO:0046983 (protein dimerization activity)- Unknown protein; IPR003653 (Peptidase C48, SUMO/Sentrin/Ubl1); GO:0006508 (proteolysis), GO:0008234 (cysteine-type peptidase activity)
2	2	AhTE0189	intergenic	Araip.B04	Aradu.WFR54-Aradu.05MVI	receptor-like kinase; IPR004127 (Prefoldin alpha-like), IPR013210 (Leucine-rich repeat-containing N-terminal, type 2); GO:0006457 (protein folding), GO:0016272 (prefoldin complex), GO:0051082 (unfolded protein binding)-trihelix transcription factor GT-3b-like [Glycine max]; IPR027775 (C2H2- zinc finger protein family); GO:0003700 (sequence-specific DNA binding transcription factor activity), GO:0…
3	3	AhTE0205	intron	Aradu.A03	Aradu.SV32V	uncharacterized protein LOC100811541 isoform X2 [Glycine max]; IPR010410 (Protein of unknown function DUF1005)
4	4	AhTE0233	UTR	Aradu.A01	Aradu.BZ12G	sterol C4-methyl oxidase 1-2; IPR006694 (Fatty acid hydroxylase); GO:0005506 (iron ion binding), GO:0006633 (fatty acid biosynthetic process), GO:0016491 (oxidoreductase activity), GO:0055114 (oxidation-reduction process)
5	5	AhTE0296	intergenic	Araip.B02	Araip.07SE9-Araip.X1RXQ	Unknown protein- 2-isopropylmalate synthase 1; IPR013709 (2-isopropylmalate synthase LeuA, allosteric (dimerisation) domain), IPR013785 (Aldolase-type TIM barrel); GO:0003824 (catalytic activity), GO:0003852 (2-isopropylmalate synthase activity), GO:0009098 (leucine biosynthetic process)
6	6	AhTE0362	upstream	Araip.B09	Araip.3J72K	formin-like protein 11-like [Glycine max]
7	7	AhTE0442	intron	Aradu.A03	Aradu.UKZ71	UDP-glucuronic acid decarboxylase 6-like [Glycine max]; IPR001509 (NAD-dependent epimerase/dehydratase), IPR016040 (NAD(P)-binding domain); GO:0003824 (catalytic activity), GO:0044237 (cellular metabolic process), GO:0050662 (coenzyme binding)
8	8	AhTE0446	upstream	Araip.B05	Araip.ZL45M	UDP-glucosyltransferase family protein; IPR002213 (UDP-glucuronosyl/UDP-glucosyltransferase); GO:0008152 (metabolic process)
9	9	AhTE0465	downstream	Aradu.A02	Aradu.UV8L7	Basic helix-loop-helix (bHLH) DNA-binding family protein; IPR011598 (Myc-type, basic helix-loop-helix (bHLH) domain), IPR025610 (Transcription factor MYC/MYB N-terminal); GO:0046983 (protein dimerization activity)
10	10	AhTE0474	downstream	Aradu.A03	Aradu.F3N4L	40S ribosomal protein S6-like [Glycine max]; IPR001377(Ribosomal protein S6e); GO:0003735 (structural constituent of ribosome), GO:0005622 (intracellular), GO:0005840 (ribosome), GO:0006412 (translation)
11	11	AhTE1098	intergenic	Aradu.A02	Aradu.P6Q4D-Aradu.L3BK7	Nucleotide excision repair, TFIIH, subunit TTDA; IPR009400 (TFIIH subunit TTDA/Tfb5); GO:0000439 (core TFIIH complex), GO:0006289 (nucleotide-excision repair)
12	12	AhTE1271	upstream	Aradu.A05	Aradu.0J8PV	casein kinase II beta subunit 4; IPR000704 (Casein kinase II, regulatory subunit); GO:0005956 (protein kinase CK2 complex), GO:0019887 (protein kinase regulator activity)
13	13	AhTE1277	upstream	Aradu.A05	Aradu.CA0F7	BEL1-like homeodomain protein 1-like isoform X4 [Glycine max]; IPR006563 (POX domain), IPR009057 (Homeodomain-like); GO:0003677(DNA binding), GO:0003700 (sequence-specific DNA binding transcription factor activity), GO:0043565(sequence-specific DNA binding)
14	14	AhTE1337	intergenic	Aradu.A06	Aradu.TTI87-Aradu.88CF0	Signal transduction histidine kinase, hybrid-type, ethylene sensor; IPR009082 (Signal transduction histidine kinase, homodimeric domain), IPR011006(CheY-like superfamily), IPR014525 (Signal transduction histidine kinase, hybrid-type, ethylene sensor); GO:0000155 (phosphorelay sensor kinase activity), GO:0000156 (phosphorelay response regulator activity), GO:0000160 (phosphorelay signal transducti…
15	15	AhTE1363	intergenic	Aradu.A06	Aradu.ULX7G-Aradu.SDQ6B	ZIP zinc/iron transport family protein; IPR003689(Zinc/iron permease); GO:0005385 (zinc ion transmembrane transporter activity), GO:0016020(membrane), GO:0016021 (integral component of membrane), GO:0030001 (metal ion transport), GO:0046873 (metal ion transmembrane transporter activity), GO:0055085 (transmembrane transport), GO:0071577 (zinc ion transmembrane transport)
16	16	AhTE1379	intergenic	Aradu.A06	Aradu.IFR94-Aradu.G19H7	flocculation protein FLO11-like isoform X5 [Glycine max]; IPR004252(Probable transposase, Ptta/En/Spm, plant)-Unknown protein
17	17	AhTE1437	intron	Aradu.A08	Aradu.Z3TSR	serine carboxypeptidase-like 7; IPR001563(Peptidase S10, serine carboxypeptidase); GO:0004185 (serine-type carboxypeptidase activity), GO:0006508 (proteolysis)
18	18	AhTE1542	exon	Aradu.A10	Aradu.S8151	U3 small nucleolar ribonucleoprotein protein MPP10-like [Glycine max]; IPR007151 (Mpp10 protein)
19	19	AhTE1564	intergenic	Aradu.A10	Aradu.HJ9U7-Aradu.B7WXX	ribosomal RNA small subunit methyltransferase NEP1-like [Glycine max]; IPR005304 (Ribosomal biogenesis, methyltransferase, EMG1/NEP1); GO:0008168 (methyltransferase activity)-RNA-directed DNA polymerase homolog [Glycine max]; IPR000477 (Reverse transcriptase domain); GO:0003723 (RNA binding), GO:0003964 (RNA-directed DNA polymerase activity), GO:0006278 (RNA-dependent DNA replication)
20	20	AhTE1581	intergenic	Araip.B01	Araip.UV3WR-Araip.8L87R	sodium hydrogen exchanger 2; IPR006153 (Cation/H+ exchanger), IPR018422 (Cation/H+ exchanger, CPA1 family); GO:0006812 (cation transport), GO:0015299(solute:hydrogen antiporter activity), GO:0016021 (integral component of membrane), GO:0055085 (transmembrane transport)- cinnamyl alcohol dehydrogenase; IPR009071 (High mobility group box domain), IPR026211 (GIGANTEA)
21	21	AhTE1253	intergenic	Aradu.A04	Aradu.EEM8I-Aradu.RA9YT	Unknown protein-mitosis protein DIM1; IPR004123 (mRNA splicing factor, thioredoxin-like U5 snRNP), IPR012336 (Thioredoxin-like fold); GO:0005681 (spliceosomal complex), GO:0007067 (mitosis)
22	22	AhTE1744	intergenic	Araip.B04	Araip.28QV8-Araip.K4KFU	formin-like protein 5-like [Glycine max]-Chaperone DnaJ-domain superfamily protein; IPR001623 (DnaJ domain)
23	23	AhTE1761	intergenic	Araip.B04	Araip.A758G-Araip.7QQ9G	Stress induced protein; IPR000389 (Stress induced protein)- B3 DNA-binding domain protein; IPR015300 (DNA-binding pseudobarrel domain); GO:0003677 (DNA binding)
24	24	AhTE1777	intergenic	Araip.B04	Araip.9A27H-Araip.KUX8J	WRKY transcription factor-like protein- uncharacterized protein LOC100815356 isoform X1 [Glycine max]
25	25	AhTE1780	downstream	Araip.B04	Araip.PC6Y0	peptide transporter 1; IPR000109 (Proton-dependent oligopeptide transporter family), IPR016196 (Major facilitator superfamily domain, general substrate transporter); GO:0005215(transporter activity), GO:0006810 (transport), GO:0016020 (membrane)
26	26	AhTE1872	intergenic	Araip.B06	Araip.531TE-Araip.07W64	Cyclophilin-like peptidyl-prolyl cis-trans isomerase family protein; IPR002130 (Cyclophilin-type peptidyl-prolyl cis-trans isomerase domain); GO:0003755 (peptidyl-prolyl cis-trans isomerase activity), GO:0006457(protein folding)- Signal transduction histidine kinase, hybrid-type, ethylene sensor; IPR009082 (Signal transduction histidine kinase, homodimeric domain), IPR011006 (CheY-like superfamil…
27	27	AhTE1907	upstream	Araip.B06	Araip.DX8QW	unknown protein
28	28	AhTE1916	downstream	Araip.B06	Araip.5UF8N	receptor-like protein kinase 2; IPR001611(Leucine-rich repeat), IPR003591 (Leucine-rich repeat, typical subtype), IPR013210(Leucine-rich repeat-containing N-terminal, type 2); GO:0005515 (protein binding)
29	29	AhTE2000	intergenic	Araip.B08	Araip.TVQ3P-Araip.H5SDY	uncharacterized protein LOC100811474 [Glycine max]- structural constituent of cell wall protein, putative; IPR010820 (Protein of unknown function DUF1421)
30	30	AhTE2011	upstream	Araip.B08	Araip.VC6AK	Class I glutamine amidotransferase-like superfamily protein; IPR006287 (DJ-1)
